# Supplementary material for: Elevated Hippocampal CRMP5 Mediates Chronic Stress-Induced Cognitive Deficits by Disrupting Synaptic Plasticity, Hindering AMPAR Trafficking, and Triggering Cytokine Release
Source: Int J Mol Sci. 2023 Mar 3;24(5):4898. doi: 10.3390/ijms24054898 (PMC10003309; doi:10.3390/ijms24054898)
Supplement: Supplementary file 1 [file ijms-24-04898-s001.zip]

Archive with 1 entries (1 files):
- ijms-2238820-supplementary.pdf
